# Supplementary material for: Mitigation of Greenhouse Gas Emissions Through Straw Management and Oxygenated and Biochar-Based Fertilizers
Source: Plants (Basel). 2025 Dec 12;14(24):3791. doi: 10.3390/plants14243791 (PMC12736486; doi:10.3390/plants14243791)
Supplement: Supplementary file 1 [file plants-14-03791-s001.zip]

Archive with 1 entries (1 files):
- plants-3984128-supplementary.pdf
